# Supplementary material for: Transposable elements impact the population divergence of rice blast fungus Magnaporthe oryzae
Source: mBio. 2024 Mar 27;15(5):e00086-24. doi: 10.1128/mbio.00086-24 (PMC11077969; doi:10.1128/mbio.00086-24)
Supplement: TABLE S7 — Primers used in this study. [file mbio.00086-24-s0005.xlsx]

## Sheet: Sheet1
TABLE S11 Primers used in this study.
Primer	Sequence	Description
CST6F	aacccaatcttcaaactcgagATGACACAAACAAAAAGGCC	Overexpression
CST6R	CCTTGCTCACCATAAGCTTGCCTCCGCCGCCTCCGCCCGGCGTGACCTTTTTCTCGGG
CST10F	AACCCAATCTTCAAACTCGAGATGGTGGAGGATGCTTGGCGC	Overexpression
CST10R	CCTTGCTCACCATAAGCTTGCCTCCGCCGCCTCCGCCCACTCCTCTTTCCCCCCCAAC
MoPot2-qRT-F	ACGACCCGTCTTTACTTATTTGG	qRT-PCR inspection
MoPot2-qRT-R	AAGTAGCGTTGGTTTTGTTGGAT
OsUG-qRT-F	TTCTGGTCCTTCCACTTTCAG
OsUG-qRT-R	ACGATTGATTTAACCAGTCCATGA
